# Supplementary material for: A Unique G-Quadruplex Aptamer: A Novel Approach for Cancer Cell Recognition, Cell Membrane Visualization, and RSV Infection Detection
Source: Int J Mol Sci. 2023 Sep 20;24(18):14344. doi: 10.3390/ijms241814344 (PMC10531985; doi:10.3390/ijms241814344)
Supplement: Supplementary file 1 [file ijms-24-14344-s001.zip]

Archive with 1 entries (1 files):
- ijms-2599442-supplementary.pdf
